# Supplementary material for: Patient-Reported Outcomes Before and After Radiotherapy for Brain Metastases—A Prospective Cohort Study of 239 Non-Small-Cell Lung Cancer Patients
Source: Cancers (Basel). 2025 Apr 30;17(9):1529. doi: 10.3390/cancers17091529 (PMC12072175; doi:10.3390/cancers17091529)
Supplement: Supplementary file 1 [file cancers-17-01529-s001.zip]

Archive with 1 entries (1 files):
- cancers-3602574-supplementary.pdf
